# Supplementary material for: Knowledge, Attitude, and Practice among Physical Therapists toward COVID-19 in the Kingdom of Saudi Arabia—A Cross-Sectional Study
Source: Healthcare (Basel). 2022 Jan 5;10(1):105. doi: 10.3390/healthcare10010105 (PMC8775622; doi:10.3390/healthcare10010105)
Supplement: Supplementary file 1 [file healthcare-10-00105-s001.zip]

Archive with 1 entries (1 files):
- File-S1.pdf
